# Supplementary material for: Global Electricity Trade Network: Structures and Implications
Source: PLoS One. 2016 Aug 9;11(8):e0160869. doi: 10.1371/journal.pone.0160869 (PMC4978414; doi:10.1371/journal.pone.0160869)
Supplement: S1 Table — (XLSX) [file pone.0160869.s001.xlsx]

## Sheet: S1 Table
S1 Table. ISO 3 country code abbreviations
Country Names	Codes	Areas
Albania	ALB	Southern Europe
Algeria	DZA	Africa
Andorra	AND	Southern Europe
Angola	AGO	Africa
Argentina	ARG	South America
Armenia	ARM	West Asia
Austria	AUT	Western Europe
Azerbaijan	AZE	West Asia
Belarus	BLR	Eastern Europe
Belgium	BEL	Western Europe
Belize	BLZ	Central America
Benin	BEN	Africa
Bolivia	BOL	South America
Bosnia Herzegovina	BIH	Southern Europe
Botswana	BWA	Africa
Brazil	BRA	South America
Bulgaria	BGR	Eastern Europe
Cambodia	KHM	Other Asia
Canada	CAN	North America
Chile	CHL	South America
China	CHN	Other Asia
China, Hong Kong	HKG	Other Asia
China, Macao	MAC	Other Asia
Colombia	COL	South America
Costa Rica	CRI	Central America
Croatia	HRV	Southern Europe
Czech Rep.	CZE	Eastern Europe
Dem. People's Rep. of Korea	PRK	Other Asia
Dem. Rep. of the Congo	COD	Africa
Denmark	DNK	Northern Europe
Ecuador	ECU	South America
Egypt	EGY	West Asia
El Salvador	SLV	Central America
Estonia	EST	Northern Europe
Finland	FIN	Northern Europe
France	FRA	Western Europe
Georgia	GEO	West Asia
Germany	DEU	Western Europe
Greece	GRC	Southern Europe
Guatemala	GTM	Central America
Holy See	VAT	Southern Europe
Honduras	HND	Central America
Hungary	HUN	Eastern Europe
India	IND	Other Asia
Iran	IRN	West Asia
Iraq	IRQ	West Asia
Ireland	IRL	Northern Europe
Israel	ISR	West Asia
Italy	ITA	Southern Europe
Jordan	JOR	West Asia
Kazakhstan	KAZ	Other Asia
Kenya	KEN	Africa
Kyrgyzstan	KGZ	Other Asia
Lao People's Dem. Rep.	LAO	Other Asia
Latvia	LVA	Northern Europe
Lebanon	LBN	West Asia
Lesotho	LSO	Africa
Libya	LBY	Africa
Lithuania	LTU	Northern Europe
Luxembourg	LUX	Western Europe
Malaysia	MYS	Other Asia
Mexico	MEX	North America
Mongolia	MNG	Other Asia
Montenegro	MNE	Southern Europe
Morocco	MAR	Africa
Mozambique	MOZ	Africa
Myanmar	MMR	Other Asia
Namibia	NAM	Africa
Nepal	NPL	Other Asia
Netherlands	NLD	Western Europe
Niger	NER	Africa
Nigeria	NGA	Africa
Norway	NOR	Northern Europe
Oman	OMN	West Asia
Pakistan	PAK	Other Asia
Panama	PAN	Central America
Paraguay	PRY	South America
Peru	PER	South America
Poland	POL	Eastern Europe
Portugal	PRT	Southern Europe
Qatar	QAT	West Asia
Rep. of Moldova	MDA	Eastern Europe
Romania	ROU	Eastern Europe
Russian Federation	RUS	Eastern Europe
Rwanda	RWA	Africa
San Marino	SMR	Southern Europe
Serbia	SRB	Southern Europe
Slovakia	SVK	Eastern Europe
Slovenia	SVN	Southern Europe
South Africa	ZAF	Africa
Spain	ESP	Southern Europe
Sri Lanka	LKA	Other Asia
State of Palestine	PSE	Other Asia
Swaziland	SWZ	Africa
Sweden	SWE	Northern Europe
Switzerland	CHE	Western Europe
Syria	SYR	West Asia
Tajikistan	TJK	Other Asia
TFYR of Macedonia	MKD	Southern Europe
Thailand	THA	Other Asia
Togo	TGO	Africa
Turkey	TUR	West Asia
Uganda	UGA	Africa
Ukraine	UKR	Eastern Europe
United Arab Emirates	ARE	West Asia
United Kingdom	GBR	Northern Europe
United Rep. of Tanzania	TZA	Africa
Uruguay	URY	South America
USA	USA	North America
Uzbekistan	UZB	Other Asia
Venezuela	VEN	South America
Viet Nam	VNM	Other Asia
Zambia	ZMB	Africa
Zimbabwe	ZWE	Africa
