# Supplementary material for: Global Electricity Trade Network: Structures and Implications
Source: PLoS One. 2016 Aug 9;11(8):e0160869. doi: 10.1371/journal.pone.0160869 (PMC4978414; doi:10.1371/journal.pone.0160869)
Supplement: S2 Table — (XLSX) [file pone.0160869.s002.xlsx]

## Sheet: S2 Table
S2 Table. Node degree of nations in Eurasian sub-network in 2010
Rank	Out-degree		In-degree		Total node degree = out-degree + in-degree
	Country	kout	Country	kin	Country	k
1	Austria	18	Slovenia	18	Czech Republic	34
2	Czech Republic	17	Czech Republic	17	Slovenia	34
3	Germany	16	Germany	15	Germany	31
4	Slovenia	16	Switzerland	14	Austria	30
5	Switzerland	14	Greece	14	Switzerland	28
6	Hungary	13	Serbia	13	Hungary	24
7	Italy	13	Austria	12	Italy	24
8	Croatia	11	Croatia	11	Serbia	24
9	Russia	11	Hungary	11	Greece	23
10	Serbia	11	Italy	11	Croatia	22
11	Spain	10	Belgium	9	Spain	19
12	Bulgaria	9	Spain	9	Russia	18
13	Greece	9	Bulgaria	8	Bulgaria	17
14	Romania	9	Denmark	8	Romania	17
15	China	8	TFYR of Macedonia	8	Belgium	16
16	Slovakia	8	Romania	8	Denmark	15
17	Albania	7	Russia	7	Slovakia	15
18	Belgium	7	Slovakia	7	TFYR of Macedonia	14
19	Denmark	7	France	6	China	13
20	France	7	Montenegro	6	France	13
21	Sweden	7	Norway	6	Albania	12
22	Ukraine	7	Albania	5	Sweden	12
23	Bosnia Herzegovina	6	Bosnia Herzegovina	5	Bosnia Herzegovina	11
24	TFYR of Macedonia	6	China	5	Montenegro	11
25	Egypt	5	Finland	5	Norway	11
26	Finland	5	Lithuania	5	Finland	10
27	Montenegro	5	Luxembourg	5	Ukraine	10
28	Norway	5	Latvia	5	Lithuania	9
29	Azerbaijan	4	Poland	5	Poland	9
30	Georgia	4	Sweden	5	Azerbaijan	8
31	Lithuania	4	Azerbaijan	4	Egypt	8
32	Poland	4	Estonia	4	Luxembourg	8
33	Thailand	4	Netherlands	4	Latvia	8
34	Estonia	3	Thailand	4	Thailand	8
35	Iran	3	Egypt	3	Estonia	7
36	Luxembourg	3	State of Palestine	3	Netherlands	7
37	Latvia	3	Ukraine	3	Georgia	6
38	Netherlands	3	Andorra	2	Iran	5
39	Turkey	3	Armenia	2	Turkey	5
40	Belarus	2	Belarus	2	Belarus	4
41	United Kingdom	2	United Kingdom	2	United Kingdom	4
42	China, Hong Kong	2	Georgia	2	Jordan	4
43	India	2	Iran	2	Kyrgyzstan	4
44	Ireland	2	Jordan	2	Morocco	4
45	Jordan	2	Kazakhstan	2	Syria	4
46	Kyrgyzstan	2	Kyrgyzstan	2	Armenia	3
47	Morocco	2	Cambodia	2	China, Hong Kong	3
48	Rep. of Moldova	2	Lao People's Dem. Rep.	2	Ireland	3
49	Syria	2	Morocco	2	Kazakhstan	3
50	United Arab Emirates	1	Myanmar	2	Lao People's Dem. Rep.	3
51	Armenia	1	Mongolia	2	Rep. of Moldova	3
52	Algeria	1	Qatar	2	Myanmar	3
53	Israel	1	Syria	2	Mongolia	3
54	Kazakhstan	1	Turkey	2	State of Palestine	3
55	Lao People's Dem. Rep.	1	Algeria	1	Andorra	2
56	Libya	1	China, Hong Kong	1	Algeria	2
57	Myanmar	1	Ireland	1	India	2
58	Mongolia	1	Iraq	1	Cambodia	2
59	Malaysia	1	Lebanon	1	Libya	2
60	Dem. People's Rep. of Korea	1	Libya	1	Malaysia	2
61	Portugal	1	Sri Lanka	1	Dem. People's Rep. of Korea	2
62	Tajikistan	1	China, Macao	1	Portugal	2
63	Uzbekistan	1	Rep. of Moldova	1	Qatar	2
64	Viet Nam	1	Malaysia	1	Viet Nam	2
65	Andorra	0	Nepal	1	United Arab Emirates	1
66	Iraq	0	Oman	1	Iraq	1
67	Cambodia	0	Pakistan	1	Israel	1
68	Lebanon	0	Dem. People's Rep. of Korea	1	Lebanon	1
69	Sri Lanka	0	Portugal	1	Sri Lanka	1
70	China, Macao	0	San Marino	1	China, Macao	1
71	Nepal	0	Holy See	1	Nepal	1
72	Oman	0	Viet Nam	1	Oman	1
73	Pakistan	0	United Arab Emirates	0	Pakistan	1
74	State of Palestine	0	India	0	San Marino	1
75	Qatar	0	Israel	0	Tajikistan	1
76	San Marino	0	Tajikistan	0	Uzbekistan	1
77	Holy See	0	Uzbekistan	0	Holy See	1
