# Supplementary material for: Global Electricity Trade Network: Structures and Implications
Source: PLoS One. 2016 Aug 9;11(8):e0160869. doi: 10.1371/journal.pone.0160869 (PMC4978414; doi:10.1371/journal.pone.0160869)
Supplement: S3 Table — (XLSX) [file pone.0160869.s003.xlsx]

## Sheet: S3 Table
S3 Table. Node strength of nations in Eurasian sub-network in 2010 (Unit:PWh)
Rank	Export strength		Import strength		Total node strength = Export strength + Import strength
	Country	sut	Country	sn	Country	s
1	Germany	99.9616	Switzerland	70.6372	Germany	150.772
2	France	75.8408	Germany	50.8106	France	95.2116
3	Czech Republic	26.6907	Italy	49.9011	Switzerland	86.4504
4	Russia	22.3916	France	19.3708	Italy	55.6986
5	China	20.9396	Austria	16.9727	Czech Republic	39.0582
6	Austria	16.6915	Hungary	15.8702	Austria	33.6643
7	Switzerland	15.8133	Netherlands	15.7102	Netherlands	29.6067
8	Sweden	14.1142	Finland	15.6584	Sweden	29.0472
9	Netherlands	13.8965	Norway	15.1472	China	26.4843
10	Spain	13.7957	Sweden	14.933	Belgium	25.5574
11	Denmark	12.2068	Belgium	13.5074	Russia	24.2594
12	Belgium	12.0501	Slovakia	12.951	Slovakia	23.0594
13	Slovakia	10.1084	Czech Republic	12.3675	Denmark	22.9467
14	Slovenia	7.20005	China, Hong Kong	11.111	Hungary	21.8284
15	Croatia	6.91372	Denmark	10.7399	Norway	21.5354
16	Norway	6.3882	United Kingdom	7.6175	Finland	20.6527
17	Hungary	5.95822	Luxembourg	7.43201	Spain	17.2721
18	Israel	5.84854	Slovenia	7.11364	Slovenia	14.3137
19	Italy	5.79747	Lithuania	7.04024	China, Hong Kong	13.8431
20	Serbia	5.76523	Croatia	6.72005	Croatia	13.6338
21	Finland	4.99429	Poland	6.41824	United Kingdom	12.1682
22	Bulgaria	4.7839	State of Palestine	6.09539	Luxembourg	9.8842
23	Romania	4.66773	Greece	5.58096	Poland	9.43433
24	United Kingdom	4.55073	China	5.54468	Serbia	9.3262
25	Ukraine	4.19949	Kazakhstan	5.51569	Lithuania	8.23061
26	Estonia	3.78103	Viet Nam	5.22866	Portugal	6.94008
27	Turkey	3.30579	China, Macao	4.45042	Greece	6.91505
28	Poland	3.01609	Portugal	4.35	Viet Nam	6.26156
29	Bosnia Herzegovina	2.90768	Morocco	3.83559	State of Palestine	6.09539
30	China, Hong Kong	2.73214	Serbia	3.56096	Kazakhstan	5.95477
31	Portugal	2.59008	Spain	3.47634	Israel	5.84854
32	Thailand	2.57176	Belarus	2.97087	Romania	5.43449
33	Luxembourg	2.45219	Bosnia Herzegovina	2.33371	Bulgaria	5.38287
34	TFYR of Macedonia	2.06617	TFYR of Macedonia	2.25285	Bosnia Herzegovina	5.24139
35	Albania	1.82894	Latvia	2.12518	Estonia	4.88138
36	Kyrgyzstan	1.63911	Lao People's Dem. Rep.	1.9404	China, Macao	4.45042
37	Myanmar	1.6014	Albania	1.89113	Ukraine	4.34419
38	Latvia	1.56689	Russia	1.86777	TFYR of Macedonia	4.31902
39	Montenegro	1.48971	Iraq	1.81978	Morocco	3.94265
40	Greece	1.33409	Cambodia	1.67541	Albania	3.72007
41	Georgia	1.24646	Syria	1.48567	Latvia	3.69206
42	Lithuania	1.19037	Jordan	1.34936	Turkey	3.48028
43	Viet Nam	1.0329	Estonia	1.10034	Belarus	3.24202
44	Egypt	1.02688	Iran	0.826869	Thailand	2.97356
45	Armenia	0.757226	Romania	0.766758	Montenegro	2.18887
46	Syria	0.479084	Montenegro	0.69916	Lao People's Dem. Rep.	2.1704
47	Kazakhstan	0.439081	Bulgaria	0.598964	Syria	1.96476
48	Azerbaijan	0.420371	Andorra	0.595581	Iraq	1.81978
49	Rep. of Moldova	0.37001	San Marino	0.464984	Myanmar	1.72653
50	Iran	0.32411	Ireland	0.440563	Cambodia	1.67541
51	Ireland	0.32258	Holy See	0.4344	Kyrgyzstan	1.65259
52	Belarus	0.27115	Thailand	0.401806	Georgia	1.46853
53	Lao People's Dem. Rep.	0.23	Armenia	0.314123	Jordan	1.44009
54	Malaysia	0.171355	Georgia	0.222076	Iran	1.15098
55	Dem. People's Rep. of Korea	0.15171	Mongolia	0.221801	Armenia	1.07135
56	Morocco	0.107067	Turkey	0.174497	Egypt	1.02694
57	Jordan	0.090734	Ukraine	0.144702	Ireland	0.763143
58	Algeria	0.058231	Myanmar	0.125127	Andorra	0.595581
59	Mongolia	0.02073	Algeria	0.098296	Azerbaijan	0.504295
60	Tajikistan	0.013318	Azerbaijan	0.083924	San Marino	0.464984
61	United Arab Emirates	0.000981	Pakistan	0.036037	Holy See	0.4344
62	Uzbekistan	0.000165	Rep. of Moldova	0.024878	Rep. of Moldova	0.394888
63	India	5.3e-05	Kyrgyzstan	0.013483	Mongolia	0.242531
64	Libya	0	Dem. People's Rep. of Korea	0.003345	Malaysia	0.173185
65	Andorra	0	Malaysia	0.00183	Algeria	0.156527
66	Iraq	0	Oman	0.000981	Dem. People's Rep. of Korea	0.155055
67	Cambodia	0	Lebanon	0.000449	Pakistan	0.036037
68	Lebanon	0	Qatar	8.9e-05	Tajikistan	0.013318
69	Sri Lanka	0	Egypt	6.1e-05	United Arab Emirates	0.000981
70	China, Macao	0	Sri Lanka	5.2e-05	Oman	0.000981
71	Nepal	0	Libya	0	Lebanon	0.000449
72	Oman	0	Nepal	0	Uzbekistan	0.000165
73	Pakistan	0	United Arab Emirates	0	Qatar	8.9e-05
74	State of Palestine	0	India	0	India	5.3e-05
75	Qatar	0	Israel	0	Sri Lanka	5.2e-05
76	San Marino	0	Tajikistan	0	Libya	0
77	Holy See	0	Uzbekistan	0	Nepal	0
