# Supplementary material for: Global Electricity Trade Network: Structures and Implications
Source: PLoS One. 2016 Aug 9;11(8):e0160869. doi: 10.1371/journal.pone.0160869 (PMC4978414; doi:10.1371/journal.pone.0160869)
Supplement: S4 Table — (XLSX) [file pone.0160869.s004.xlsx]

## Sheet: S4 Table
S4 Table. Link weights in the Eurasian sub-network in 2010 (Unit: MWh)
Export Area	Exporter Code	Importer Code	Import Area	Quantity
Western Europe	Germany	Switzerland	Western Europe	32510596
Western Europe	France	Switzerland	Western Europe	29032604
Western Europe	France	Italy	Southern Europe	21338024
Western Europe	Germany	Italy	Southern Europe	16539960
Western Europe	France	Germany	Western Europe	14337035
Western Europe	Germany	Austria	Western Europe	14300695
Eastern Europe	Czech Republic	Germany	Western Europe	12563271
Eastern Europe	Russia	Finland	Northern Europe	11637620
Other Asia	China	China, Hong Kong	Other Asia	11111000
Western Europe	Germany	Netherlands	Western Europe	8937259
Western Europe	Austria	Germany	Western Europe	8510570
Western Europe	Netherlands	Belgium	Western Europe	8026202
Northern Europe	Sweden	Norway	Northern Europe	7992864
Eastern Europe	Czech Republic	Slovakia	Eastern Europe	7936338
Western Europe	France	United Kingdom	Northern Europe	7294924
Western Europe	Germany	Czech Republic	Eastern Europe	6150811
Eastern Europe	Slovakia	Hungary	Eastern Europe	6138647
Western Europe	Germany	Luxembourg	Western Europe	5979525
Western Europe	Germany	Denmark	Northern Europe	5856889
West Asia	Israel	State of Palestine	Other Asia	5848545
Western Europe	Belgium	France	Western Europe	5396640
Western Europe	Germany	Poland	Eastern Europe	5331389
Western Europe	Belgium	Netherlands	Western Europe	5318653
Other Asia	China	Viet Nam	Other Asia	5228663
Western Europe	Switzerland	France	Western Europe	5116129
Eastern Europe	Russia	Lithuania	Northern Europe	5105704
Northern Europe	Denmark	Sweden	Northern Europe	4702000
Northern Europe	Finland	Sweden	Northern Europe	4563000
Other Asia	China	China, Macao	Other Asia	4450422
Southern Europe	Spain	Portugal	Southern Europe	4350000
Northern Europe	United Kingdom	France	Western Europe	4110169
Northern Europe	Denmark	Norway	Northern Europe	4055593
Eastern Europe	Russia	Kazakhstan	Other Asia	3880945
Eastern Europe	Czech Republic	Italy	Southern Europe	3866318
Southern Europe	Spain	Morocco	Africa	3777354
Western Europe	Netherlands	Germany	Western Europe	3611685
Southern Europe	Spain	France	Western Europe	3501437
Northern Europe	Denmark	Germany	Western Europe	3243850
Western Europe	France	Belgium	Western Europe	3219043
Eastern Europe	Slovakia	Czech Republic	Eastern Europe	3151961
Southern Europe	Slovenia	Croatia	Southern Europe	3138743
Western Europe	Switzerland	Germany	Western Europe	3026439
Eastern Europe	Ukraine	Belarus	Eastern Europe	2940569
Eastern Europe	Bulgaria	Greece	Southern Europe	2887723
Northern Europe	Norway	Sweden	Northern Europe	2885000
Eastern Europe	Hungary	Slovakia	Eastern Europe	2805019
Southern Europe	Italy	Switzerland	Western Europe	2736962
Southern Europe	Serbia	Hungary	Eastern Europe	2735001
Other Asia	China, Hong Kong	China	Other Asia	2731778
Southern Europe	Portugal	Spain	Southern Europe	2590079
Eastern Europe	Romania	Hungary	Eastern Europe	2467466
Northern Europe	Sweden	Denmark	Northern Europe	2465474
Western Europe	Austria	Switzerland	Western Europe	2380231
Western Europe	Germany	Sweden	Northern Europe	2289000
Western Europe	Netherlands	Norway	Northern Europe	2258611
Western Europe	Austria	Hungary	Eastern Europe	2184151
Western Europe	Switzerland	Croatia	Southern Europe	2055916
Southern Europe	Croatia	Bosnia Herzegovina	Southern Europe	1996523
Western Europe	Luxembourg	Belgium	Western Europe	1963316
Northern Europe	Estonia	Finland	Northern Europe	1883544
Other Asia	Thailand	Lao People's Dem. Rep.	Other Asia	1862359
Northern Europe	Sweden	Finland	Northern Europe	1847089
West Asia	Turkey	Iraq	West Asia	1819782
Southern Europe	Croatia	Italy	Southern Europe	1703049
Other Asia	Kyrgyzstan	Kazakhstan	Other Asia	1634744
Other Asia	Myanmar	China	Other Asia	1601405
Southern Europe	Croatia	Slovenia	Southern Europe	1517020
Eastern Europe	Poland	Slovakia	Eastern Europe	1499326
Southern Europe	Bosnia Herzegovina	Switzerland	Western Europe	1498269
West Asia	Turkey	Syria	West Asia	1485653
Northern Europe	Norway	Denmark	Northern Europe	1452345
Western Europe	Switzerland	Slovenia	Southern Europe	1411983
Southern Europe	TFYR of Macedonia	Italy	Southern Europe	1388882
Southern Europe	Slovenia	Greece	Southern Europe	1354165
Southern Europe	Montenegro	Serbia	Southern Europe	1342245
Northern Europe	Norway	Netherlands	Western Europe	1327391
Eastern Europe	Bulgaria	Italy	Southern Europe	1231652
Northern Europe	Estonia	Lithuania	Northern Europe	1229313
Western Europe	Belgium	Luxembourg	Western Europe	1222280
Western Europe	Switzerland	Italy	Southern Europe	1194423
Southern Europe	Croatia	Hungary	Eastern Europe	1183662
Southern Europe	Italy	Germany	Western Europe	1146026
West Asia	Georgia	Russia	Eastern Europe	1117124
Eastern Europe	Hungary	Germany	Western Europe	1097336
Eastern Europe	Romania	Switzerland	Western Europe	1081830
Eastern Europe	Russia	China	Other Asia	1055416
Other Asia	Viet Nam	Cambodia	Other Asia	1032897
Northern Europe	Sweden	Germany	Western Europe	1015658
Southern Europe	Albania	Switzerland	Western Europe	1009631
Southern Europe	Slovenia	Germany	Western Europe	946998
Southern Europe	Spain	Germany	Western Europe	935311
Western Europe	Switzerland	TFYR of Macedonia	Southern Europe	908708
Western Europe	Austria	Czech Republic	Eastern Europe	904232
West Asia	Egypt	Jordan	West Asia	870298
Northern Europe	Lithuania	Latvia	Northern Europe	838546
Western Europe	Austria	Italy	Southern Europe	831734
Eastern Europe	Hungary	Austria	Western Europe	811322
Western Europe	Germany	France	Western Europe	810145
Eastern Europe	Poland	Czech Republic	Eastern Europe	793472
Western Europe	Germany	Slovenia	Southern Europe	764319
Northern Europe	Sweden	Poland	Eastern Europe	760146
West Asia	Armenia	Iran	West Asia	757226
Western Europe	Austria	Slovenia	Southern Europe	754018
Southern Europe	Greece	Italy	Southern Europe	739061
Southern Europe	Serbia	Albania	Southern Europe	706325
Western Europe	Switzerland	Austria	Western Europe	689959
Northern Europe	Estonia	Latvia	Northern Europe	668173
Northern Europe	Latvia	Estonia	Northern Europe	663631
Western Europe	Switzerland	Albania	Southern Europe	643899
Other Asia	Thailand	Cambodia	Other Asia	642511
Southern Europe	Bosnia Herzegovina	Serbia	Southern Europe	627230
Eastern Europe	Romania	Serbia	Southern Europe	625475
Eastern Europe	Ukraine	Hungary	Eastern Europe	624318
Northern Europe	Norway	Latvia	Northern Europe	609916
Southern Europe	Slovenia	Italy	Southern Europe	548440
Southern Europe	Serbia	TFYR of Macedonia	Southern Europe	544619
Southern Europe	Spain	Italy	Southern Europe	519562
Eastern Europe	Czech Republic	Austria	Western Europe	507480
Eastern Europe	Czech Republic	Albania	Southern Europe	502887
Eastern Europe	Poland	Sweden	Northern Europe	494000
Southern Europe	Bosnia Herzegovina	Croatia	Southern Europe	492800
Western Europe	Luxembourg	Slovenia	Southern Europe	488543
Eastern Europe	Hungary	Slovenia	Southern Europe	484724
West Asia	Syria	Jordan	West Asia	479062
Southern Europe	Greece	Slovenia	Southern Europe	477710
Northern Europe	Latvia	Norway	Northern Europe	474684
Eastern Europe	Ukraine	Slovakia	Eastern Europe	467876
Southern Europe	Italy	San Marino	Southern Europe	464984
Northern Europe	United Kingdom	Ireland	Northern Europe	440563
Other Asia	Kazakhstan	Russia	Eastern Europe	439081
Southern Europe	Italy	France	Western Europe	436318
Southern Europe	Italy	Holy See	Southern Europe	434400
Western Europe	France	Spain	Southern Europe	430271
Northern Europe	Latvia	Lithuania	Northern Europe	428572
Western Europe	Austria	Denmark	Northern Europe	413386
Southern Europe	Serbia	Czech Republic	Eastern Europe	410709
Southern Europe	Spain	Andorra	Southern Europe	406710
Southern Europe	TFYR of Macedonia	Slovenia	Southern Europe	383165
Southern Europe	Serbia	Montenegro	Southern Europe	378923
Eastern Europe	Rep. of Moldova	Romania	Eastern Europe	369925
Southern Europe	Albania	Greece	Southern Europe	364579
Eastern Europe	Slovakia	Austria	Western Europe	362219
Western Europe	Germany	Spain	Southern Europe	343113
Southern Europe	Serbia	Croatia	Southern Europe	336932
Southern Europe	Slovenia	TFYR of Macedonia	Southern Europe	334532
Eastern Europe	Czech Republic	Denmark	Northern Europe	328956
Northern Europe	Ireland	United Kingdom	Northern Europe	322579
Eastern Europe	Hungary	Serbia	Southern Europe	301333
Southern Europe	Serbia	Bulgaria	Eastern Europe	291740
Eastern Europe	Romania	Greece	Southern Europe	281006
Eastern Europe	Belarus	Lithuania	Northern Europe	269550
Northern Europe	Finland	Estonia	Northern Europe	264015
Southern Europe	Serbia	Bosnia Herzegovina	Southern Europe	255056
Southern Europe	TFYR of Macedonia	Greece	Southern Europe	252926
Eastern Europe	Bulgaria	Serbia	Southern Europe	245002
Western Europe	Switzerland	Greece	Southern Europe	232174
Other Asia	Lao People's Dem. Rep.	Thailand	Other Asia	230000
Eastern Europe	Czech Republic	Slovenia	Southern Europe	229600
Eastern Europe	Poland	Germany	Western Europe	229290
Southern Europe	Slovenia	Austria	Western Europe	228332
Southern Europe	Croatia	Czech Republic	Eastern Europe	226543
West Asia	Iran	Armenia	West Asia	224675
Eastern Europe	Czech Republic	Croatia	Southern Europe	223321
Western Europe	Switzerland	Romania	Eastern Europe	216762
Eastern Europe	Slovakia	Croatia	Southern Europe	216076
Eastern Europe	Russia	Mongolia	Other Asia	213844
Southern Europe	Albania	Czech Republic	Eastern Europe	212814
Southern Europe	Spain	Denmark	Northern Europe	212308
Eastern Europe	Russia	Georgia	West Asia	211938
Southern Europe	Slovenia	Luxembourg	Western Europe	211147
Eastern Europe	Russia	Norway	Northern Europe	209128
Eastern Europe	Romania	Bulgaria	Eastern Europe	206529
Western Europe	Austria	Slovakia	Eastern Europe	203217
Southern Europe	Albania	Slovenia	Southern Europe	202984
West Asia	Azerbaijan	Russia	Eastern Europe	202616
Western Europe	Austria	TFYR of Macedonia	Southern Europe	200195
Eastern Europe	Czech Republic	Hungary	Eastern Europe	199285
Western Europe	Switzerland	Montenegro	Southern Europe	198189
Eastern Europe	Hungary	Croatia	Southern Europe	191879
Western Europe	France	Andorra	Southern Europe	188871
Southern Europe	Bosnia Herzegovina	Czech Republic	Eastern Europe	184700
Northern Europe	Lithuania	Finland	Northern Europe	176567
Northern Europe	Lithuania	Estonia	Northern Europe	172156
Other Asia	Malaysia	Thailand	Other Asia	171355
Southern Europe	Italy	TFYR of Macedonia	Southern Europe	170699
Southern Europe	Croatia	Switzerland	Western Europe	161947
Northern Europe	Finland	Norway	Northern Europe	156347
West Asia	Egypt	State of Palestine	Other Asia	156110
Other Asia	Dem. People's Rep. of Korea	China	Other Asia	151710
Southern Europe	Slovenia	Hungary	Eastern Europe	145081
Southern Europe	Italy	Slovenia	Southern Europe	144465
West Asia	Azerbaijan	Turkey	West Asia	137974
Eastern Europe	Czech Republic	Poland	Eastern Europe	136923
Eastern Europe	Bulgaria	Germany	Western Europe	136310
Southern Europe	Italy	Czech Republic	Eastern Europe	127037
Western Europe	Austria	Netherlands	Western Europe	126858
Southern Europe	Italy	Greece	Southern Europe	125531
Eastern Europe	Slovakia	Ukraine	Eastern Europe	121648
Western Europe	Germany	Hungary	Eastern Europe	120597
Northern Europe	Norway	Finland	Northern Europe	113550
Western Europe	Austria	Poland	Eastern Europe	108081
Eastern Europe	Czech Republic	Serbia	Southern Europe	108012
Southern Europe	Croatia	Serbia	Southern Europe	104051
Northern Europe	Denmark	Czech Republic	Eastern Europe	103442
Western Europe	Switzerland	Serbia	Southern Europe	101679
Africa	Morocco	Algeria	Africa	98296
Southern Europe	Slovenia	Switzerland	Western Europe	96218
Northern Europe	Denmark	Spain	Southern Europe	91305
Southern Europe	Spain	Belgium	Western Europe	91113
West Asia	Jordan	State of Palestine	Other Asia	90730
West Asia	Georgia	Armenia	West Asia	89448
Eastern Europe	Hungary	Belgium	Western Europe	86825
Eastern Europe	Bulgaria	TFYR of Macedonia	Southern Europe	85288
Western Europe	Belgium	Slovenia	Southern Europe	84296
Southern Europe	Serbia	Romania	Eastern Europe	82063
Eastern Europe	Slovakia	Poland	Eastern Europe	81701
Eastern Europe	Ukraine	Russia	Eastern Europe	81297
Southern Europe	Bosnia Herzegovina	Montenegro	Southern Europe	78861
Other Asia	China	Lao People's Dem. Rep.	Other Asia	78042
Eastern Europe	Hungary	Bulgaria	Eastern Europe	74870
Southern Europe	Slovenia	Belgium	Western Europe	72958
Eastern Europe	Bulgaria	Hungary	Eastern Europe	71262
West Asia	Azerbaijan	Iran	West Asia	69643
Southern Europe	Slovenia	Serbia	Southern Europe	68054
Southern Europe	Montenegro	Bosnia Herzegovina	Southern Europe	67290
Eastern Europe	Hungary	Romania	Eastern Europe	67065
Other Asia	Thailand	Myanmar	Other Asia	65057
West Asia	Iran	Azerbaijan	West Asia	63398
Other Asia	China	Myanmar	Other Asia	60070
Eastern Europe	Ukraine	Czech Republic	Eastern Europe	58800
Eastern Europe	Bulgaria	Slovenia	Southern Europe	58800
Africa	Algeria	Morocco	Africa	58231
Southern Europe	Greece	Switzerland	Western Europe	44014
Southern Europe	Montenegro	Switzerland	Western Europe	41642
Eastern Europe	Bulgaria	Austria	Western Europe	40270
Southern Europe	Greece	Belgium	Western Europe	38018
West Asia	Georgia	Turkey	West Asia	36523
West Asia	Iran	Pakistan	Other Asia	36037
Southern Europe	Montenegro	Slovenia	Southern Europe	34930
Eastern Europe	Czech Republic	Switzerland	Western Europe	33676
Northern Europe	Sweden	Greece	Southern Europe	32400
Western Europe	Austria	Croatia	Southern Europe	30740
Eastern Europe	Russia	Belarus	Eastern Europe	30302
Southern Europe	Slovenia	Slovakia	Eastern Europe	29933
Western Europe	Austria	Albania	Southern Europe	29220
Eastern Europe	Czech Republic	Montenegro	Southern Europe	27656
Eastern Europe	Bulgaria	Romania	Eastern Europe	27597
Southern Europe	Bosnia Herzegovina	Slovenia	Southern Europe	25821
Eastern Europe	Ukraine	Rep. of Moldova	Eastern Europe	24878
Western Europe	Germany	Croatia	Southern Europe	23185
Eastern Europe	Russia	Ukraine	Eastern Europe	22969
Southern Europe	TFYR of Macedonia	Czech Republic	Eastern Europe	22941
Southern Europe	Albania	Serbia	Southern Europe	22149
Southern Europe	Serbia	Slovenia	Southern Europe	20983
Eastern Europe	Slovakia	Slovenia	Southern Europe	20960
Other Asia	Mongolia	Russia	Eastern Europe	20730
Western Europe	Belgium	Greece	Southern Europe	17617
Eastern Europe	Russia	Azerbaijan	West Asia	16811
Southern Europe	Greece	Austria	Western Europe	15672
Eastern Europe	Slovakia	Montenegro	Southern Europe	15207
Southern Europe	Albania	Austria	Western Europe	14860
Eastern Europe	Hungary	Luxembourg	Western Europe	14763
Southern Europe	Slovenia	Bulgaria	Eastern Europe	14645
Western Europe	Switzerland	Czech Republic	Eastern Europe	14083
Other Asia	Tajikistan	Kyrgyzstan	Other Asia	13318
Eastern Europe	Hungary	Bosnia Herzegovina	Southern Europe	13277
Southern Europe	TFYR of Macedonia	Serbia	Southern Europe	10617
Southern Europe	Croatia	Germany	Western Europe	10212
Southern Europe	Slovenia	Denmark	Northern Europe	10188
West Asia	Azerbaijan	Georgia	West Asia	10138
Western Europe	Austria	Greece	Southern Europe	9926
Western Europe	Belgium	Spain	Southern Europe	9856
Northern Europe	Denmark	Slovenia	Southern Europe	9322
Southern Europe	Croatia	Slovakia	Eastern Europe	9290
Southern Europe	Italy	Croatia	Southern Europe	9165
Southern Europe	Greece	Albania	Southern Europe	8800
Eastern Europe	Czech Republic	TFYR of Macedonia	Southern Europe	8791
Africa	Morocco	Spain	Southern Europe	8771
Eastern Europe	Czech Republic	Greece	Southern Europe	8302
Eastern Europe	Czech Republic	Belgium	Western Europe	8280
Other Asia	China	Mongolia	Other Asia	7957
Eastern Europe	Hungary	Greece	Southern Europe	7704
Southern Europe	TFYR of Macedonia	Switzerland	Western Europe	7642
Southern Europe	Greece	Bulgaria	Eastern Europe	7440
Northern Europe	Finland	Lithuania	Northern Europe	7103
Eastern Europe	Russia	Latvia	Northern Europe	6940
Other Asia	Kyrgyzstan	China	Other Asia	4367
Eastern Europe	Romania	Luxembourg	Western Europe	4295
Western Europe	Germany	Greece	Southern Europe	4032
Northern Europe	Finland	Russia	Eastern Europe	3822
Southern Europe	Montenegro	Czech Republic	Eastern Europe	3602
West Asia	Georgia	Azerbaijan	West Asia	3363
Southern Europe	Greece	Serbia	Southern Europe	3352
Other Asia	China	Dem. People's Rep. of Korea	Other Asia	3345
Northern Europe	Lithuania	Russia	Eastern Europe	3097
Western Europe	Switzerland	Spain	Southern Europe	2938
Southern Europe	Serbia	Greece	Southern Europe	2880
Eastern Europe	Hungary	Czech Republic	Eastern Europe	2101
Southern Europe	Albania	Bulgaria	Eastern Europe	1920
Southern Europe	Spain	Switzerland	Western Europe	1905
Other Asia	Thailand	Malaysia	Other Asia	1830
Western Europe	Austria	Serbia	Southern Europe	1765
Eastern Europe	Ukraine	Romania	Eastern Europe	1748
Western Europe	Austria	Belgium	Western Europe	1627
Eastern Europe	Belarus	Latvia	Northern Europe	1600
Eastern Europe	Czech Republic	Bosnia Herzegovina	Southern Europe	1560
Southern Europe	Italy	Bulgaria	Eastern Europe	1520
Northern Europe	Denmark	Croatia	Southern Europe	1290
Western Europe	Austria	Romania	Eastern Europe	1270
Southern Europe	Croatia	Austria	Western Europe	1097
West Asia	United Arab Emirates	Oman	West Asia	981
Western Europe	Belgium	Hungary	Eastern Europe	718
Eastern Europe	Romania	Germany	Western Europe	636
Northern Europe	Sweden	Estonia	Northern Europe	543
Eastern Europe	Romania	Austria	Western Europe	487
West Asia	Egypt	Lebanon	West Asia	449
Other Asia	China, Hong Kong	Thailand	Other Asia	362
Southern Europe	Italy	Austria	Western Europe	352
West Asia	Turkey	Azerbaijan	West Asia	352
Western Europe	Luxembourg	Romania	Eastern Europe	328
Southern Europe	Croatia	Denmark	Northern Europe	325
Southern Europe	Slovenia	Montenegro	Southern Europe	324
Western Europe	Austria	Bulgaria	Eastern Europe	300
Southern Europe	Slovenia	Czech Republic	Eastern Europe	293
Other Asia	Uzbekistan	Kyrgyzstan	Other Asia	165
Other Asia	China	Thailand	Other Asia	89
Eastern Europe	Rep. of Moldova	Ukraine	Eastern Europe	85
Western Europe	Germany	Qatar	West Asia	55
Other Asia	India	Sri Lanka	Other Asia	52
Africa	Libya	Egypt	West Asia	35
Southern Europe	Spain	Qatar	West Asia	34
West Asia	Syria	Egypt	West Asia	22
Southern Europe	Greece	TFYR of Macedonia	Southern Europe	20
West Asia	Egypt	Syria	West Asia	20
Southern Europe	Italy	Spain	Southern Europe	9
Eastern Europe	Romania	Czech Republic	Eastern Europe	5
West Asia	Jordan	Egypt	West Asia	4
Northern Europe	Ireland	Spain	Southern Europe	1
Other Asia	India	Nepal	Other Asia	1
West Asia	Egypt	Libya	Africa	1
			max weight	32510596
			min weight	1
			average	1.36816e+06
