# Supplementary material for: Global Electricity Trade Network: Structures and Implications
Source: PLoS One. 2016 Aug 9;11(8):e0160869. doi: 10.1371/journal.pone.0160869 (PMC4978414; doi:10.1371/journal.pone.0160869)
Supplement: S5 Table — (XLSX) [file pone.0160869.s005.xlsx]

## Sheet: S5 Table
S5 Table Node betweenness and clustering coefficient of nations in Eurasian sub-network in 2010
Rank	Betweenness (B)		Clustering coefficient (C)
1	Russian Federation	0.422719	Andorra	1
2	China	0.201823	Qatar	1
3	Ukraine	0.186272	China, Hong Kong	1
4	Azerbaijan	0.125681	Lao People's Dem. Rep.	1
5	Spain	0.0959058	Rep. of Moldova	1
6	Mongolia	0.0943353	Myanmar	1
7	Finland	0.0899736	Mongolia	1
8	Slovakia	0.0859958	Albania	0.893682
9	Norway	0.0790761	TFYR of Macedonia	0.893049
10	Czech Rep.	0.0744727	Bosnia Herzegovina	0.863063
11	Germany	0.0718939	Bulgaria	0.830446
12	Sweden	0.0681552	Slovakia	0.809654
13	Denmark	0.0548816	Montenegro	0.803298
14	Thailand	0.0542	Jordan	0.802168
15	Turkey	0.0520007	Croatia	0.742949
16	Myanmar	0.0465811	Lithuania	0.693665
17	Kazakhstan	0.0394041	Greece	0.684464
18	Syria	0.0375384	Austria	0.670459
19	Kyrgyzstan	0.03413	Luxembourg	0.669684
20	Iran	0.0317836	Poland	0.641637
21	France	0.0316288	Romania	0.635815
22	Italy	0.030925	Slovenia	0.581269
23	Switzerland	0.0291901	Estonia	0.575685
24	Austria	0.0266032	Serbia	0.559316
25	Morocco	0.0257383	Hungary	0.532533
26	Egypt	0.0241014	Finland	0.5
27	Lithuania	0.0199275	Italy	0.496314
28	Belgium	0.0164965	Denmark	0.486959
29	Georgia	0.0139496	Czech Rep.	0.483884
30	Slovenia	0.0134997	Egypt	0.46175
31	Hungary	0.0119336	Switzerland	0.457139
32	United Kingdom	0.00853953	Germany	0.441396
33	Romania	0.00688708	France	0.423047
34	Greece	0.00640781	Latvia	0.422649
35	Netherlands	0.0052835	Belarus	0.367443
36	Latvia	0.0037594	Sweden	0.34491
37	Estonia	0.00267454	Georgia	0.316095
38	Poland	0.00119617	Netherlands	0.294388
39	Belarus	0.00109364	Norway	0.272168
40	Serbia	0.000854409	Azerbaijan	0.254319
41	Bulgaria	0.000389497	Ukraine	0.241834
42	Albania	0.000363795	Russian Federation	0.173467
43	Armenia	0.000341763	Spain	0.164631
44	Bosnia Herzegovina	0.000193666	Belgium	0.146339
45	State of Palestine	0	Thailand	0.145149
46	India	0	Syria	0.121924
47	United Arab Emirates	0	China	0.0698357
48	Iraq	0	State of Palestine	0.0202481
49	Israel	0	Turkey	0.0167466
50	Lebanon	0	United Arab Emirates	0
51	Sri Lanka	0	Iraq	0
52	China, Macao	0	Israel	0
53	Nepal	0	Lebanon	0
54	Oman	0	Sri Lanka	0
55	Pakistan	0	China, Macao	0
56	San Marino	0	Nepal	0
57	Tajikistan	0	Oman	0
58	Uzbekistan	0	Pakistan	0
59	Holy See	0	San Marino	0
60	Andorra	0	Tajikistan	0
61	Algeria	0	Uzbekistan	0
62	Cambodia	0	Holy See	0
63	Libya	0	Algeria	0
64	Malaysia	0	India	0
65	Dem. People's Rep. of Korea	0	Cambodia	0
66	Portugal	0	Libya	0
67	Qatar	0	Malaysia	0
68	Viet Nam	0	Dem. People's Rep. of Korea	0
69	China, Hong Kong	0	Portugal	0
70	Ireland	0	Viet Nam	0
71	Lao People's Dem. Rep.	0	Armenia	0
72	Rep. of Moldova	0	Ireland	0
73	Jordan	0	Kazakhstan	0
74	Luxembourg	0	United Kingdom	0
75	Montenegro	0	Kyrgyzstan	0
76	TFYR of Macedonia	0	Morocco	0
77	Croatia	0	Iran	0
