# Supplementary material for: Global Electricity Trade Network: Structures and Implications
Source: PLoS One. 2016 Aug 9;11(8):e0160869. doi: 10.1371/journal.pone.0160869 (PMC4978414; doi:10.1371/journal.pone.0160869)
Supplement: S6 Table — (XLSX) [file pone.0160869.s006.xlsx]

## Sheet: S6 Table
S6 Table Communities and z-scores of nations in the Eurasian sub-network in 2010
Community index	Node	Area	in_neighbors	out_neighbors	z-scores
C1	Czech Republic	Eastern Europe	17	2	1.74809
C1	Slovenia	Southern Europe	16	2	1.53076
C1	Austria	Western Europe	15	3	1.31343
C1	Switzerland	Western Europe	13	2	0.878767
C1	Hungary	Eastern Europe	13	1	0.878767
C1	Serbia	Southern Europe	13	0	0.878767
C1	Germany	Western Europe	12	6	0.661438
C1	Greece	Southern Europe	12	2	0.661438
C1	Italy	Southern Europe	11	2	0.444108
C1	Romania	Eastern Europe	11	0	0.444108
C1	Bulgaria	Eastern Europe	10	0	0.226779
C1	Croatia	Southern Europe	10	1	0.226779
C1	TFYR of Macedonia	Southern Europe	8	0	-0.20788
C1	Slovakia	Eastern Europe	8	0	-0.20788
C1	Albania	Southern Europe	7	0	-0.42521
C1	Bosnia Herzegovina	Southern Europe	7	0	-0.42521
C1	Montenegro	Southern Europe	6	0	-0.64254
C1	Ukraine	Eastern Europe	5	2	-0.859869
C1	Luxembourg	Western Europe	4	1	-1.0772
C1	Poland	Eastern Europe	4	1	-1.0772
C1	Rep. of Moldova	Eastern Europe	2	0	-1.51186
C1	San Marino	Southern Europe	1	0	-1.72919
C1	Holy See	Southern Europe	1	0	-1.72919
C2	Russia	Eastern Europe	7	4	2.14124
C2	Finland	Northern Europe	5	0	0.872357
C2	Lithuania	Northern Europe	5	0	0.872357
C2	Latvia	Northern Europe	5	0	0.872357
C2	Norway	Northern Europe	5	1	0.872357
C2	Azerbaijan	West Asia	4	0	0.237915
C2	Estonia	Northern Europe	4	0	0.237915
C2	Georgia	West Asia	4	0	0.237915
C2	Sweden	Northern Europe	4	3	0.237915
C2	Belarus	Eastern Europe	3	1	-0.396526
C2	Iran	West Asia	3	0	-0.396526
C2	Turkey	West Asia	3	1	-0.396526
C2	Armenia	West Asia	2	0	-1.03097
C2	Denmark	Northern Europe	2	6	-1.03097
C2	Iraq	West Asia	1	0	-1.66541
C2	Pakistan	Other Asia	1	0	-1.66541
C3	China	Other Asia	9	1	2.97955
C3	Thailand	Other Asia	6	0	1.62521
C3	Kyrgyzstan	Other Asia	4	0	0.722315
C3	China, Hong Kong	Other Asia	2	0	-0.180579
C3	Cambodia	Other Asia	2	0	-0.180579
C3	Lao People's Dem. Rep.	Other Asia	2	0	-0.180579
C3	Myanmar	Other Asia	2	0	-0.180579
C3	Viet Nam	Other Asia	2	0	-0.180579
C3	Kazakhstan	Other Asia	1	1	-0.632026
C3	China, Macao	Other Asia	1	0	-0.632026
C3	Mongolia	Other Asia	1	1	-0.632026
C3	Malaysia	Other Asia	1	0	-0.632026
C3	Dem. People's Rep. of Korea	Other Asia	1	0	-0.632026
C3	Tajikistan	Other Asia	1	0	-0.632026
C3	Uzbekistan	Other Asia	1	0	-0.632026
C4	Spain	Southern Europe	7	4	2.69543
C4	France	Western Europe	4	3	0.95133
C4	Belgium	Western Europe	3	9	0.369961
C4	Andorra	Southern Europe	2	0	-0.211407
C4	United Kingdom	Northern Europe	2	0	-0.211407
C4	Ireland	Northern Europe	2	0	-0.211407
C4	Morocco	Africa	2	0	-0.211407
C4	Algeria	Africa	1	0	-0.792775
C4	Netherlands	Western Europe	1	3	-0.792775
C4	Portugal	Southern Europe	1	0	-0.792775
C4	Qatar	West Asia	1	1	-0.792775
C5	Egypt	West Asia	5	0	1.9597
C5	Jordan	West Asia	3	0	0.515711
C5	State of Palestine	Other Asia	3	0	0.515711
C5	Syria	West Asia	2	1	-0.206284
C5	Israel	West Asia	1	0	-0.928279
C5	Lebanon	West Asia	1	0	-0.928279
C5	Libya	Africa	1	0	-0.928279
C6	India	Other Asia	2	0	1.41421
C6	Sri Lanka	Other Asia	1	0	-0.707107
C6	Nepal	Other Asia	1	0	-0.707107
C7	United Arab Emirates	West Asia	1	0	-
C7	Oman	West Asia	1	0	-
